# Supplementary material for: Biostimulation can prime elicitor induced resistance of grapevine leaves to downy mildew
Source: Front Plant Sci. 2022 Nov 9;13:998273. doi: 10.3389/fpls.2022.998273 (PMC9682252; doi:10.3389/fpls.2022.998273)
Supplement: Supplementary File 1 — List of metabolites contained in BS and DE. Metabolites identified in BS and DE by GC-MS are listed by alphabetical order. [file DataSheet_1.xlsx]

## Sheet: Feuil1
BS		DE
Borate		Arabinose
2-Oxoglutarate		Cellobiose
3-4-dihydroxy-butanoate		Erythronate
Alanine		Fructose
alphaaminobutyrate		Galactonate
Aminomalonate		Galactose
Arginine		Galacturonate
Aspartate		Gluconate
beta-Lactate		Glucose
Erythronate		Glycerate
Fructose		Glycerol
GABA		Glycolate
Gallate		Glyoxylate
Glutamate		Lactate
Glycerate		Malate
Glycine		Maltitol
Glycolate		Maltose
Homoserine		Myo-Inositol
Isoleucine		Oxalate
Lactate		Pentonate-3
Laurate		Phosphate
Leucine		Porphine
Levulinate		Quinate
Linoleic acid		Rhamnose
Lysine		Ribose
Malate		Stachyose
Methionine sulfoxide		Succinate
myo-Inositol		Tartrate
Oleic acid-1		Xylose
Palmitic acid
Pentonate-4
Phenylalanine
Phenyllactate
Phosphate
Proline
Serine
Succinate
Threonate
Tyrosine
Uracil
Valine
